# Supplementary material for: Provenance Variation in Morphology, Nutrient Status and Total Phytochemical Contents of Alpinia hainanensis K. Schum. Under a Mixed Valuable-Tree-Species Forest
Source: Plants (Basel). 2026 May 23;15(11):1602. doi: 10.3390/plants15111602 (PMC13258854; doi:10.3390/plants15111602)
Supplement: Supplementary file 1 [file plants-15-01602-s001.zip]

Archive with 1 entries (1 files):
- plants-4302029-supplementary.pdf
